# Supplementary material for: Domestication of Chili Pepper Has Altered Fruit Traits Affecting the Oviposition and Feeding Behavior of the Pepper Weevil
Source: Insects. 2021 Jul 12;12(7):630. doi: 10.3390/insects12070630 (PMC8305446; doi:10.3390/insects12070630)
Supplement: Supplementary file 1 [file insects-12-00630-s001.zip]

Archive with 2 entries (2 files):
- Chabaane e t al _Video S1_Suplementary material.pptx
- insects-1283004-supplementary.pdf
